# Supplementary material for: The Molecular Basis of the Intrinsic and Acquired Resistance to Azole Antifungals in Aspergillus fumigatus
Source: J Fungi (Basel). 2024 Nov 26;10(12):820. doi: 10.3390/jof10120820 (PMC11678245; doi:10.3390/jof10120820)
Supplement: Supplementary file 1 [file jof-10-00820-s001.zip]

Archive with 1 entries (1 files):
- jof-3178519-supplementary.pdf
